# Supplementary material for: Pesticide Residues in Fruits and Vegetables from Cape Verde: A Multi-Year Monitoring and Dietary Risk Assessment Study
Source: Foods. 2025 Jul 28;14(15):2639. doi: 10.3390/foods14152639 (PMC12345992; doi:10.3390/foods14152639)
Supplement: Supplementary file 1 [file foods-14-02639-s001.zip › Supplementary Table S1.xlsx]

## Sheet: Hoja1
	Apple							Banana							Clementine							Grape							Kiwi							Lemon							Mango
	Mean	SD	N	Median	Upper limit	Lower limit		Mean	SD	N	Median	Upper limit	Lower limit		Mean	SD	N	Median	Upper limit	Lower limit		Mean	SD	N	Median	Upper limit	Lower limit		Mean	SD	N	Median	Upper limit	Lower limit		Mean	SD	N	Median	Upper limit	Lower limit		Mean	SD	N	Median	Upper limit	Lower limit
Etoxazole	3.4	0	1	3.4	3.4	3.4									11.6	11.8794	2	11.6	20	3.2		10	0	1	10	10	10
Hexythiazox															5.6	0	1	5.6	5.6	5.6
Spirodiclofen	34	26.0768	5	20	80	20																11.2	12.4451	2	11.2	20	2.4
Tebufenpyrad	36.6333	50.7003	3	10	95.1	4.8									10	0	1	10	10	10
Tetradifon	10	0	1	10	10	10
Total acaricides	36.6625	32.7796	8	25	95.1	3.4									671.712	1017.76	8	371.6	3015.6	2.3		30	0	1	30	30	30
Azoxistrobin															530	14.1421	2	530	540	520
Boscalid	15.9154	24.4598	13	6.7	90	3.5		110	0	1	110	110	110		2.3	0	1	2.3	2.3	2.3		268.633	241.188	3	320	480	5.9
Carbendazim	5.55	4.31335	2	5.55	8.6	2.5																														7.3	0	1	7.3	7.3	7.3
Cyflufenamid
Cyprodinil	5.2	0	1	5.2	5.2	5.2									2.4	0	1	2.4	2.4	2.4		254.1	347.755	2	254.1	500	8.2
Difenoconazole	7.59231	6.13684	13	4.8	20	2		10	0	1	10	10	10									2	0	1	2	2	2
Dimethomorph																						150	0	1	150	150	150
Dinocap																						7	0	1	7	7	7
Diphenylamine	6.94	1.82291	5	6.3	9.3	4.8																2.5	0.264575	3	2.6	2.7	2.2
Dithiocarbamates (sum)	59.2857	41.7915	14	43.5	120	11									86.5556	74.7799	9	80	220	19		41.25	24.985	4	43	70	9
Fenbuconazole	3.3	0	1	3.3	3.3	3.3
Fenhexamid
Fludioxonil	57.2385	94.9344	13	40	360	1.8		30	0	1	30	30	30		151.75	119.912	4	150	300	7		128.35	172.039	2	128.35	250	6.7									2710	0	1	2710	2710	2710
Fluopyram	22.4	18.3966	7	20	50	2.5		20	0	1	20	20	20									95	106.066	2	95	170	20
Flutriafol
Imazalil	420	392.81	3	330	850	80									1428	719.765	10	1530	2260	420																390	0	1	390	390	390
Iprodione	20	0	1	20	20	20																4.05	1.76777	2	4.05	5.3	2.8		25.85	34.1533	2	25.85	50	1.7
Iprovalicarb
Metalaxyl																						5.95	5.44472	2	5.95	9.8	2.1
Metrafenone																						235	273.922	4	150	620	20
Myclobutanil	6.06	7.82771	5	2.7	20	1.7		3.6	0	1	3.6	3.6	3.6									55	7.07107	2	55	60	50
Ofurace
Penconazole																						13.5333	14.4956	3	7.9	30	2.7
Prochloraz
Propiconazole															762.129	1056.4	7	700	3000	2.3
Pyraclostrobin	22.06	22.4813	5	20	60	4.2		50	0	1	50	50	50		7.5	0	1	7.5	7.5	7.5		20	0	1	20	20	20									40	0	1	40	40	40
Pyrimethanil	54.2125	73.0772	8	30	230	6.7									691.6	687.489	6	660	1790	1.5		365	502.046	2	365	720	10
Spiroxamine																						210	0	1	210	210	210
Tetraconazole	2.15	0.919239	2	2.15	2.8	1.5
Trifloxystrobin	4.775	2.40052	4	4.75	7	2.6									10	0	1	10	10	10		20	0	1	20	20	20									4.6	0	1	4.6	4.6	4.6
Kresoxim-methyl																						16.975	29.6146	8	6.65	90	3.3
Total fungicides	188.986	232.245	21	119.9	928	6.2		223.6	0	1	223.6	223.6	223.6		1607.52	1352.6	13	1191	3915	20		269.913	466.939	16	26.55	1802.9	2.2		25.85	34.1533	2	25.85	50	1.7		1575.95	1603.79	2	1575.95	2710	441.9
Chlorprofam	6.4	0	1	6.4	6.4	6.4																							3.5	0	1	3.5	3.5	3.5
Paclobutrazol								3.5	0	1	3.5	3.5	3.5
Pendimethalin
Total herbicides and growth regulators	6.4	0	1	6.4	6.4	6.4		3.5	0	1	3.5	3.5	3.5																3.5	0	1	3.5	3.5	3.5
Abamectine
Acetamiprid
Bifenthrin
Buprofecin
Carbofuran
Chlorantraniliprole	30	0	1	30	30	30																45	7.07107	2	45	50	40
Chlorpirifos															31.6	55.0838	5	8	130	2.2		1.7	0	1	1.7	1.7	1.7									30	0	1	30	30	30
Chlorpirifos-methyl	5.53333	3.9145	3	3.9	10	2.7
Cifluthrin	8.8	1.69706	2	8.8	10	7.6
Cipermetrin	10.8667	8.73232	3	10	20	2.6									7.5	0	1	7.5	7.5	7.5		6.5	4.94975	2	6.5	10	3
Deltamethrin	10.7167	7.42924	6	7.75	20	3.4
Dimethoate
Etofenprox	1.8	0.989949	2	1.8	2.5	1.1									5.175	2.01391	4	5.3	7	3.1		250	0	1	250	250	250
Fenitrothion
Fenpropathrin
Fenvalerate	7	0	1	7	7	7
Fenvalerate + Esfenvalerate
Fipronil
Imidacloprid	5.1	0	1	5.1	5.1	5.1									4	0	1	4	4	4		40	0	1	40	40	40
Indoxacarb																						9.1	0	1	9.1	9.1	9.1
Lambda-cyhalotrin	10.1111	6.19706	9	10	20	2.1									12.5	11.8943	4	8.3	30	3.4		20	0	1	20	20	20
Malathion
Methidathion
Omethoate
Oxamyl																																				70	0	1	70	70	70
Permethrin																																				7.9	0	1	7.9	7.9	7.9
Phosmet	2.4	0	1	2.4	2.4	2.4									3.4	0	1	3.4	3.4	3.4
Pirimicarb	8.2	2.54558	2	8.2	10	6.4
Pirimiphos-methyl	3.6	0	1	3.6	3.6	3.6
Profenofos
Pyridaben															80	0	1	80	80	80
Pyriproxifen															16.4	19.2333	2	16.4	30	2.8
Spinosad																						5	0	1	5	5	5
Spirotetramat																						40	0	1	40	40	40
Tebuconazole	13.8455	11.3855	11	10	30	2.8		10	0	1	10	10	10		6.4	5.09117	2	6.4	10	2.8		33.26	35.736	10	8.75	92	4.9									7.4	0	1	7.4	7.4	7.4
Tebufenocide	8.1	0	1	8.1	8.1	8.1
Tetramethrin																																				7.5	0	1	7.5	7.5	7.5
Thau-fluvalinate
Thiacloprid	8.38	6.99407	5	7.9	20	2.5
Thiamethoxam																						5.3	0	1	5.3	5.3	5.3
Tiabendazole	520.9	892.51	7	10	2090	3.3		250	0	1	250	250	250		266	355.461	6	79.1	790	3.4																130	155.563	2	130	240	20
Total insecticides	229.933	590.25	18	26	2127.4	10		260	0	1	260	260	260		178.664	277.973	11	43.8	808.1	7.5		62.0615	83.6885	13	50	314.4	4.9									191.4	111.157	2	191.4	270	112.8
Total pesticides	400.338	697.699	21	167.9	2454.3	16.1		487	0	1	487	487	487		2172.06	1668.18	13	2537	4723.1	20		271.337	497.43	19	55.9	2117.4	2.2		27.6	36.6281	2	27.6	53.5	1.7		1767.35	1714.95	2	1767.35	2980	554.7
[truncated: 36 more columns]
