# Supplementary material for: Pesticide Residues in Fruits and Vegetables from Cape Verde: A Multi-Year Monitoring and Dietary Risk Assessment Study
Source: Foods. 2025 Jul 28;14(15):2639. doi: 10.3390/foods14152639 (PMC12345992; doi:10.3390/foods14152639)
Supplement: Supplementary file 1 [file foods-14-02639-s001.zip › Supplementary Table S2.xlsx]

## Sheet: Hoja1
	Cabbage (n = 34)							Carrot (n = 39)							Coriander (n = 12)							Cucumber (n = 24)							Lettuce (n = 14)							Parsley (n = 9)							Pepper (n = 34)
	Mean	SD	N	Median	Upper limit	Lower limit		Mean	SD	N	Median	Upper limit	Lower limit		Mean	SD	N	Median	Upper limit	Lower limit		Mean	SD	N	Median	Upper limit	Lower limit		Mean	SD	N	Median	Upper limit	Lower limit		Mean	SD	N	Median	Upper limit	Lower limit		Mean	SD	N	Median	Upper limit	Lower limit
Etoxazole
Hexythiazox
Spirodiclofen
Tebufenpyrad
Tetradifon
Total acaricides
Azoxistrobin																						540	0	1	540	540	540
Boscalid	20	0	1	20	20	20
Carbendazim
Cyflufenamid																																											6.5	0	1	6.5	6.5	6.5
Cyprodinil
Difenoconazole																																											40	0	1	40	40	40
Dimethomorph
Dinocap
Diphenylamine
Dithiocarbamates (sum)	170.885	222.601	26	95	1090	26																														16	5.65685	2	16	20	12		133.545	164.957	11	70	470	8
Fenbuconazole
Fenhexamid
Fludioxonil
Fluopyram	40	0	1	40	40	40
Flutriafol	6.8	0	1	6.8	6.8	6.8
Imazalil
Iprodione
Iprovalicarb
Metalaxyl	8	0	1	8	8	8
Metrafenone
Myclobutanil
Ofurace																													2.7	0	1	2.7	2.7	2.7
Penconazole																																											8.1	0	1	8.1	8.1	8.1
Prochloraz
Propiconazole
Pyraclostrobin								20	0	1	20	20	20
Pyrimethanil
Spiroxamine
Tetraconazole	5.8	0	1	5.8	5.8	5.8																10	0	1	10	10	10																10	0	1	10	10	10
Trifloxystrobin	3.8	0	1	3.8	3.8	3.8
Kresoxim-methyl																																											90	65.5744	3	100	150	20
Total fungicides	174.131	227.264	26	95	1110	26		20	0	1	20	20	20									275	374.767	2	275	540	10		2.7	0	1	2.7	2.7	2.7		16	5.65685	2	16	20	12		128.829	145.072	14	79.05	470	10
Chlorprofam																																				5.4	0	1	5.4	5.4	5.4		5.3	2.54558	2	5.3	7.1	3.5
Paclobutrazol
Pendimethalin								3.7	0	1	3.7	3.7	3.7
Total herbicides and growth regulators								3.7	0	1	3.7	3.7	3.7																							5.4	0	1	5.4	5.4	5.4		5.3	2.54558	2	5.3	7.1	3.5
Abamectine
Acetamiprid
Bifenthrin
Buprofecin
Carbofuran
Chlorantraniliprole
Chlorpirifos	2.8	0	1	2.8	2.8	2.8		105	91.9239	2	105	170	40									76.6667	49.3288	3	100	110	20									3.2	0	1	3.2	3.2	3.2		30	0	1	30	30	30
Chlorpirifos-methyl																						4.8	0	1	4.8	4.8	4.8																38.9667	28.2171	3	50	60	6.9
Cifluthrin
Cipermetrin								5	0	1	5	5	5									40	0	1	40	40	40		2.7	0	1	2.7	2.7	2.7									2.2	0	1	2.2	2.2	2.2
Deltamethrin	47.4857	47.7309	7	30	110	3.4									104.46	210.013	5	10.7	480	5.4		29.8	45.8713	4	9.1	98.3	2.7		8.25	8.69741	2	8.25	14.4	2.1		5.66667	1.48436	3	5.3	7.3	4.4		58.3714	56.8604	14	35	170	3.1
Dimethoate																						18.975	15.2163	4	15	40	5.9																9.11429	5.74324	7	10	20	2
Etofenprox
Fenitrothion															11.45	12.0915	2	11.45	20	2.9																6.6	0	1	6.6	6.6	6.6
Fenpropathrin
Fenvalerate
Fenvalerate + Esfenvalerate
Fipronil
Imidacloprid																																											65	47.9583	4	55	130	20
Indoxacarb																																											40	0	1	40	40	40
Lambda-cyhalotrin	120	0	1	120	120	120																																					70	0	1	70	70	70
Malathion
Methidathion
Omethoate																						8.33333	4.31895	3	8.8	12.4	3.8																12.72	9.57011	5	8.2	28.5	5.8
Oxamyl
Permethrin																													2.1	0	1	2.1	2.1	2.1									2.8	0	1	2.8	2.8	2.8
Phosmet
Pirimicarb
Pirimiphos-methyl
Profenofos
Pyridaben
Pyriproxifen
Spinosad
Spirotetramat
Tebuconazole	11.35	12.2329	2	11.35	20	2.7																							3.25	0.636396	2	3.25	3.7	2.8									306.667	227.479	6	320	610	20
Tebufenocide
Tetramethrin
Thau-fluvalinate
Thiacloprid
Thiamethoxam
Tiabendazole
Total insecticides	53.1	49.5357	9	30	120	2.8		71.6667	86.9387	3	40	170	5		90.8667	191.128	6	8.45	480	2.9		61.8625	54.6135	8	45.05	138.3	2.7		6.925	5.01024	4	4.8	14.4	3.7		6.7	3.31964	4	6.3	11	3.2		157.462	201.211	21	70	703.4	2.8
Total pesticides	192.515	243.021	26	124.65	1230	26		59.675	74.9272	4	31.85	170	5		90.8667	191.128	6	8.45	480	2.9		104.49	161.249	10	45.05	540	2.7		6.08	4.73255	5	4.8	14.4	2.7		10.7	7.40324	6	8.2	20	3.2		204.836	215.059	25	130	703.4	2.8
[truncated: 30 more columns]
