# Supplementary material for: Pesticide Residues in Fruits and Vegetables from Cape Verde: A Multi-Year Monitoring and Dietary Risk Assessment Study
Source: Foods. 2025 Jul 28;14(15):2639. doi: 10.3390/foods14152639 (PMC12345992; doi:10.3390/foods14152639)
Supplement: Supplementary file 1 [file foods-14-02639-s001.zip › Supplementary Table S3.xlsx]

## Sheet: Hoja1
	Cabbage	Carrot	Coriander	Cucumber	Lettuce	Parsley	Pepper	Potato	Pumpkin	Red Cabbage	Tomato	Zucchini	Total vegetables	Apple	Banana	Clementine	Grape	Kiwi	Lemon	Orange	Papaya	Pear	Prune	Watermelon	Total fruits	Total fruits + vegetables
Etoxazole	0	0	0	0	0	0	0	0	0	0	0	0	0	155.72	0	212.28	107	0	0	0	0	0	0	0	475	475
Hexythiazox	0	0	0	0	0	0	0	0	0	0	0	0	0	0	0	102.48	0	0	0	0	0	0	0	0	102.48	102.48
Spirodiclofen	0	0	0	0	0	0	0	0	0	0	0	0	0	916	0	0	119.84	0	0	310.1	0	0	0	0	1345.94	1345.94
Tebufenpyrad	0	0	0	0	0	0	0	0	0	0	0	0	0	458	0	183	0	0	0	0	0	0	0	0	641	641
Tetradifon	0	0	0	0	0	0	0	0	0	0	0	0	0	458	0	0	0	0	0	0	0	0	0	0	458	458
Total acaricides	0	0	0	0	0	0	0	0	0	0	0	0	0	1145	0	6800.28	321	0	0	1262.55	0	50.83	0	0	9579.66	9579.66
Azoxistrobin	0	0	0	4428	0	0	0	0	0	0	0	0	4428	0	0	9699	0	0	0	2658	0	257.14	186	0	12800.1	17228.1
Boscalid	150	0	0	0	0	0	0	0	0	0	335	0	485	306.86	7997	42.09	3424	0	0	0	0	1196	70.68	57.98	13094.6	13579.6
Carbendazim	0	0	0	0	0	0	0	0	0	0	0	0	0	254.19	0	0	0	0	14.6	0	0	0	0	0	268.79	268.79
Cyflufenamid	0	0	0	0	0	0	59.8	0	0	0	0	0	59.8	0	0	0	0	0	0	0	0	0	0	0	0	59.8
Cyprodinil	0	0	0	0	0	0	0	0	0	0	0	0	0	238.16	0	43.92	2718.87	0	0	0	0	0	113.46	0	3114.41	3114.41
Difenoconazole	0	0	0	0	0	0	368	0	0	0	0	0	368	219.84	727	0	21.4	0	0	137.33	0	161.46	0	0	1267.03	1635.03
Dimethomorph	0	0	0	0	0	0	0	0	0	0	0	0	0	0	0	0	1605	0	0	0	0	0	0	0	1605	1605
Dinocap	0	0	0	0	0	0	0	0	0	0	335	0	335	0	0	0	74.9	0	0	0	0	0	0	0	74.9	409.9
Diphenylamine	0	0	0	0	0	0	0	0	0	0	0	0	0	288.54	0	0	27.82	0	0	0	0	65.78	0	0	382.14	382.14
Dithiocarbamates (sum)	712.5	0	0	0	0	22.4	644	0	0	1500	703.5	572	4154.4	1992.3	0	1464	460.1	0	0	2968.1	29610	4186	0	0	40680.5	44834.9
Fenbuconazole	0	0	0	0	0	0	0	0	0	0	0	0	0	151.14	0	0	0	0	0	0	0	65.78	0	0	216.92	216.92
Fenhexamid	0	0	0	0	0	0	0	0	0	0	0	0	0	0	0	0	0	0	0	0	0	0	126.48	0	126.48	126.48
Fludioxonil	0	0	0	0	0	0	0	0	0	0	0	0	0	1832	2181	2745	1373.34	0	5420	110.75	0	148.005	304.11	0	14114.2	14114.2
Fluopyram	300	0	0	0	0	0	0	0	0	0	0	0	300	916	1454	0	1016.5	0	0	0	0	598	24.18	0	4008.68	4308.68
Flutriafol	51	0	0	0	0	0	0	0	0	0	0	0	51	0	0	0	0	0	0	0	0	0	0	0	0	51
Imazalil	0	0	0	0	0	0	0	0	0	0	0	0	0	15114	0	27999	0	0	780	24808	0	116.61	0	0	68817.6	68817.6
Iprodione	0	0	0	0	0	0	0	0	0	0	0	0	0	916	0	0	43.335	473.055	0	26137	0	299	0	0	27868.4	27868.4
Iprovalicarb	0	0	0	0	0	0	0	0	0	0	0	0	0	0	0	0	0	0	0	124.04	0	0	0	0	124.04	124.04
Metalaxyl	60	0	0	0	0	0	0	0	0	0	0	0	60	0	0	0	63.665	0	0	0	0	0	0	0	63.665	123.665
Metrafenone	0	0	0	0	0	0	0	0	0	0	0	0	0	0	0	0	1605	0	0	0	0	0	0	0	1605	1605
Myclobutanil	0	0	0	0	0	0	0	0	0	0	0	0	0	123.66	261.72	0	588.5	0	0	0	0	0	0	0	973.88	973.88
Ofurace	0	0	0	0	7.02	0	0	0	0	0	0	0	7.02	0	0	0	0	0	0	0	0	0	0	0	0	7.02
Penconazole	0	0	0	0	0	0	74.52	0	0	0	0	0	74.52	0	0	0	84.53	0	0	0	197.4	0	0	0	281.93	356.45
Prochloraz	0	0	0	0	0	0	0	0	0	0	0	0	0	0	0	0	0	0	0	183.845	0	0	0	0	183.845	183.845
Propiconazole	0	0	0	0	0	0	0	0	0	0	0	0	0	0	0	12810	0	0	0	2215	0	50.83	0	0	15075.8	15075.8
Pyraclostrobin	0	340	0	0	0	0	0	0	0	0	0	0	340	916	3635	137.25	214	0	80	1772	0	299	0	0	7053.25	7393.25
Pyrimethanil	0	0	0	0	0	0	0	0	0	0	67	0	67	1374	0	12078	3905.5	0	0	24808	0	261.625	0	0	42427.1	42494.1
Spiroxamine	0	0	0	0	0	0	0	0	436	0	0	0	436	0	0	0	2247	0	0	141.76	0	0	0	0	2388.76	2824.76
Tetraconazole	43.5	0	0	82	0	0	92	0	0	0	2345	0	2562.5	98.47	0	0	0	0	0	0	0	0	0	0	98.47	2660.97
Trifloxystrobin	28.5	0	0	0	0	0	0	0	0	0	0	0	28.5	217.55	0	183	214	0	9.2	0	0	598	0	0	1221.75	1250.25
Kresoxim-methyl	0	0	0	0	0	0	920	0	0	0	0	0	920	0	0	0	71.155	0	0	0	0	598	0	0	669.155	1589.15
Total fungicides	712.5	340	0	2255	7.02	22.4	727.26	0	436	1500	619.75	572	7191.93	5491.42	16255.7	21795.3	284.085	473.055	3151.9	26580	29610	23746.6	236.22	57.98	127682	134874
Chlorprofam	0	0	0	0	0	7.56	48.76	0	58.86	33	128.975	0	277.155	293.12	0	0	0	64.05	0	119.61	0	0	0	0	476.78	753.935
Paclobutrazol	0	0	0	0	0	0	0	0	0	0	0	0	0	0	254.45	0	0	0	0	0	0	0	0	0	254.45	254.45
Pendimethalin	0	62.9	0	0	0	0	0	0	0	0	0	0	62.9	0	0	0	0	0	0	0	0	0	0	0	0	62.9
Total herbicides and growth regulators	0	62.9	0	0	0	7.56	48.76	0	58.86	33	128.975	0	340.055	293.12	254.45	0	0	64.05	0	119.61	0	0	0	0	731.23	1071.29
Abamectine	0	0	0	0	0	0	0	0	0	0	204.35	0	204.35	0	0	0	0	0	0	0	0	0	0	0	0	204.35
Acetamiprid	0	0	0	0	0	0	0	0	0	0	0	0	0	0	0	0	0	0	0	0	0	897	0	0	897	897
Bifenthrin	0	0	0	0	0	0	0	0	0	0	0	0	0	0	0	0	0	0	0	0	0	251.16	0	0	251.16	251.16
Buprofecin	0	0	0	0	0	0	0	0	0	0	0	0	0	0	0	0	0	0	0	256.94	0	0	0	0	256.94	256.94
Carbofuran	0	0	0	0	0	0	0	0	0	0	0	0	0	0	0	0	0	0	0	177.2	0	0	0	0	177.2	177.2
Chlorantraniliprole	0	0	0	0	0	0	0	0	0	0	0	0	0	1374	0	0	481.5	0	0	0	0	0	0	0	1855.5	1855.5
Chlorpirifos	21	1785	0	820	0	4.48	276	0	1308	0	335	143	4692.48	0	0	146.4	18.19	0	60	886	0	0	0	73.59	1184.18	5876.66
Chlorpirifos-methyl	0	0	0	39.36	0	0	460	0	67.58	0	160.8	0	727.74	178.62	0	0	0	0	0	1253.69	0	0	0	0	1432.31	2160.05
Cifluthrin	0	0	0	0	0	0	0	0	0	0	0	0	0	403.04	0	0	0	0	0	0	0	0	0	0	403.04	403.04
Cipermetrin	0	85	0	328	7.02	0	20.24	0	0	0	2512.5	81.51	3034.27	458	0	137.25	69.55	0	0	886	115.15	1644.5	0	0	3310.45	6344.72
Deltamethrin	225	0	6.42	74.62	21.45	7.42	322	0	358.61	35.25	217.75	61.49	1330.01	354.95	0	0	0	0	0	2436.5	322.42	403.65	98.58	102.58	3718.68	5048.69
Dimethoate	0	0	0	123	0	0	92	0	1342.88	0	187.6	2288	4033.48	0	0	0	0	0	0	0	294.455	0	0	669	963.455	4996.93
Etofenprox	0	0	0	0	0	0	0	0	80.66	0	0	0	80.66	82.44	0	96.99	2675	0	0	4937.23	0	0	40.92	0	7832.58	7913.24
Fenitrothion	0	0	6.87	0	0	9.24	0	0	0	0	306.525	143	465.635	0	0	0	0	0	0	0	0	155.48	0	0	155.48	621.115
Fenpropathrin	0	0	0	0	0	0	0	0	0	0	0	0	0	0	0	0	0	0	0	664.5	0	0	0	0	664.5	664.5
Fenvalerate	0	0	0	0	0	0	0	0	0	0	0	0	0	320.6	0	0	0	0	0	0	0	0	0	0	320.6	320.6
Fenvalerate + Esfenvalerate	0	0	0	0	0	0	0	0	0	0	0	0	0	0	0	0	0	0	0	0	0	2093	0	0	2093	2093
Fipronil	0	0	0	0	0	0	0	0	0	0	93.8	0	93.8	0	0	0	0	0	0	0	0	0	0	0	0	93.8
Imidacloprid	0	0	0	0	0	0	506	0	0	0	335	133.705	974.705	233.58	0	73.2	428	0	0	0	0	598	0	223	1555.78	2530.49
Indoxacarb	0	0	0	0	0	0	368	0	0	0	0	0	368	0	0	0	97.37	0	0	4319.25	0	0	46.5	0	4463.12	4831.12
Lambda-cyhalotrin	900	0	0	0	0	0	644	0	0	0	0	0	1544	458	0	151.89	214	0	0	230.36	0	448.5	63.24	0	1565.99	3109.99
Malathion	0	0	0	0	0	0	0	0	0	0	0	0	0	0	0	0	0	0	0	431.925	0	0	0	0	431.925	431.925
Methidathion	0	0	0	0	0	0	0	0	0	0	0	0	0	0	0	0	0	0	0	177.2	0	0	0	0	177.2	177.2
Omethoate	0	0	0	72.16	0	0	75.44	0	21675.7	0	455.6	331.76	22610.7	0	0	0	0	0	0	0	227.01	0	0	920.99	1148	23758.7
Oxamyl	0	0	0	0	0	0	0	0	0	0	0	0	0	0	0	0	0	0	140	0	0	194.35	0	0	334.35	334.35
Permethrin	0	0	0	0	5.46	0	25.76	0	0	0	0	0	31.22	0	0	0	0	0	15.8	0	1316	0	0	0	1331.8	1363.02
Phosmet	0	0	0	0	0	0	0	0	0	0	0	0	0	109.92	0	62.22	0	0	0	0	0	113.62	0	0	285.76	285.76
Pirimicarb	0	0	0	0	0	0	0	0	0	67.875	0	0	67.875	375.56	0	0	0	0	0	0	0	0	0	0	375.56	443.435
Pirimiphos-methyl	0	0	0	0	0	0	0	0	0	0	0	0	0	164.88	0	0	0	0	0	0	0	140.53	0	0	305.41	305.41
Profenofos	0	0	0	0	0	0	0	0	0	0	0	0	0	0	0	0	0	0	0	234.79	0	0	0	0	234.79	234.79
Pyridaben	0	0	0	0	0	0	0	0	0	0	0	0	0	0	0	1464	0	0	0	0	0	0	0	0	1464	1464
Pyriproxifen	0	0	0	0	0	0	0	0	0	0	2010	0	2010	0	0	300.12	0	0	0	305.67	0	218.27	0	0	824.06	2834.06
Spinosad	0	0	0	0	0	0	0	0	0	0	311.55	0	311.55	0	0	0	53.5	0	0	0	0	0	0	0	53.5	365.05
Spirotetramat	0	0	0	0	0	0	0	0	0	0	0	0	0	0	0	0	428	0	0	0	0	0	0	0	428	428
Tebuconazole	85.125	0	0	0	8.45	0	2944	0	0	23.25	110.55	28.6	3199.97	458	727	117.12	93.625	0	14.8	0	0	299	94.86	115.96	1920.36	5120.34
Tebufenocide	0	0	0	0	0	0	0	0	0	0	0	0	0	370.98	0	0	0	0	0	0	0	0	0	0	370.98	370.98
Tetramethrin	0	0	0	0	0	0	0	0	0	0	0	0	0	0	0	0	0	0	15	0	0	0	0	0	15	15
Thau-fluvalinate	0	0	0	0	0	0	0	0	0	0	0	0	0	0	0	0	0	0	0	292.38	0	239.2	0	0	531.58	531.58
Thiacloprid	0	0	0	0	0	0	0	0	0	0	0	0	0	361.82	0	0	0	0	0	0	0	1196	0	0	1557.82	1557.82
Thiamethoxam	0	0	0	0	0	0	0	0	0	0	0	0	0	0	0	0	56.71	0	0	0	0	257.14	0	0	313.85	313.85
Tiabendazole	0	0	0	0	0	0	0	103.23	0	0	0	0	103.23	458	18175	1447.53	0	0	260	7752.5	0	131.56	0	0	28224.6	28327.8
Total insecticides	225	680	5.07	369.41	12.48	8.82	644	103.23	505.76	38.25	606.35	143	3341.37	1190.8	18902	801.54	535	0	382.8	10018.4	483.63	1272.24	172.05	361.26	34119.8	37461.1
Total pesticides	934.875	541.45	5.07	369.41	12.48	11.48	1196	103.23	293.21	1516.5	670	166.595	5820.3	7689.82	35404.9	46427.1	598.13	505.08	3534.7	52513.2	29610	25690.1	492.9	202.93	202669	208489
