# Supplementary material for: Pesticide Residues in Fruits and Vegetables from Cape Verde: A Multi-Year Monitoring and Dietary Risk Assessment Study
Source: Foods. 2025 Jul 28;14(15):2639. doi: 10.3390/foods14152639 (PMC12345992; doi:10.3390/foods14152639)
Supplement: Supplementary file 1 [file foods-14-02639-s001.zip › Supplementary Table S4.xlsx]

## Sheet: Hoja1
	IDA (mg/kg/day)	IDA (µg/kg/day)	Total vegetables	Risk vegetables	Total fruits	Risk fruits	Total fruits + vegetables	Risk vegetables + fruits
Etoxazole	0.04	40000	0	0	475	0.000177239	475	0.000177239
Hexythiazox	0.03	30000	0	0	102.48	5.09851e-05	102.48	5.09851e-05
Propiconazole	0.04	40000	0	0	15075.8	0.00562531	15075.8	0.00562531
Spirodiclofen	0.015	15000	0	0	1345.94	0.00133924	1345.94	0.00133924
Tebufenpyrad	0.01	10000	0	0	641	0.000956716	641	0.000956716
Tetradifon	0.01	10000	0	0	458	0.000683582	458	0.000683582
Total acaricides			0	0	9579.66	0.00883308	9579.66	0.00883308
Azoxystrobin	0.2	200000	4428	0.000330448	12800.1	0.000955234	17228.1	0.00128568
Boscalid	0.04	40000	485	0.00018097	13094.6	0.00488605	13579.6	0.00506702
Carbendazim	0.02	20000	0	0	268.79	0.00020059	268.79	0.00020059
Cyflufenamid	0.04	40000	59.8	2.23134e-05	0	0	59.8	2.23134e-05
Cyprodinil	0.03	30000	0	0	3114.41	0.00154946	3114.41	0.00154946
Difenoconazole	0.01	10000	368	0.000549254	1267.03	0.00189109	1635.03	0.00244034
Dimethomorph	0.05	50000	0	0	1605	0.000479104	1605	0.000479104
Dinocap	0.004	4000	335	0.00125	74.9	0.000279478	409.9	0.00152948
Diphenylamine	0.075	75000	0	0	382.14	7.60478e-05	382.14	7.60478e-05
Dithiocarbamates (sum)	0.03	30000	4154.4	0.00206687	40680.5	0.0202391	44834.9	0.0223059
Fenbuconazole	0.006	6000	0	0	216.92	0.000539602	216.92	0.000539602
Fenhexamid	0.2	200000	0	0	126.48	9.43881e-06	126.48	9.43881e-06
Fludioxonil	0.37	370000	0	0	14114.2	0.000569351	14114.2	0.000569351
Fluopyram	0.012	12000	300	0.000373134	4008.68	0.00498592	4308.68	0.00535905
Flutriafol	0.01	10000	51	7.61194e-05	0	0	51	7.61194e-05
Imazalil	0.025	25000	0	0	68817.6	0.0410851	68817.6	0.0410851
Iprodione	0.02	20000	0	0	27868.4	0.0207973	27868.4	0.0207973
Iprovalicarb	0.015	15000	0	0	124.04	0.000123423	124.04	0.000123423
Metalaxyl	0.08	80000	60	1.1194e-05	63.665	1.18778e-05	123.665	2.30718e-05
Metrafenone	0.25	250000	0	0	1605	9.58209e-05	1605	9.58209e-05
Myclobutanil	0.025	25000	0	0	973.88	0.000581421	973.88	0.000581421
Ofurace	0.1	100000	7.02	1.04776e-06	0	0	7.02	1.04776e-06
Penconazole	0.03	30000	74.52	3.70746e-05	281.93	0.000140264	356.45	0.000177338
Prochloraz	0.01	10000	0	0	183.845	0.000274396	183.845	0.000274396
Pyraclostrobin	0.03	30000	340	0.000169154	7053.25	0.00350908	7393.25	0.00367823
Pyrimethanil	0.17	170000	67	5.88235e-06	42427.1	0.00372495	42494.1	0.00373083
Spiroxamine	0.025	25000	436	0.000260299	2388.76	0.00142613	2824.76	0.00168642
Tetraconazole	0.004	4000	2562.5	0.00956157	98.47	0.000367425	2660.97	0.00992899
Trifloxystrobin	0.1	100000	28.5	4.25373e-06	1221.75	0.000182351	1250.25	0.000186604
Kresoxim-methyl	0.4	400000	920	3.43284e-05	669.155	2.49685e-05	1589.15	5.92968e-05
Total fungicides			7191.93	0.0149339	127682	0.109005	134874	0.123939
Chlorprofam	0.05	50000	277.155	8.27328e-05	476.78	0.000142322	753.935	0.000225055
Paclobutrazol	0.022	22000	0	0	254.45	0.000172626	254.45	0.000172626
Pendimethalin	0.125	125000	62.9	7.51045e-06	0	0	62.9	7.51045e-06
Total herbicides			340.055	9.02433e-05	731.23	0.000314948	1071.29	0.000405191
Abamectin	0.0012	1200	204.35	0.00254167	0	0	204.35	0.00254167
Acetamiprid	0.005	5000	0	0	897	0.00267761	897	0.00267761
Bifenthrin	0.015	15000	0	0	251.16	0.00024991	251.16	0.00024991
Buprofezin	0.01	10000	0	0	256.94	0.000383493	256.94	0.000383493
Carbofuran	0.00015	150	0	0	177.2	0.0176318	177.2	0.0176318
Chlorantraniliprole	1.56	1560000	0	0	1855.5	1.77526e-05	1855.5	1.77526e-05
Chlorpirifos	0.005	5000	4692.48	0.0140074	1184.18	0.00353487	5876.66	0.0175423
Chlorpirifos-methyl	0.005	5000	727.74	0.00217236	1432.31	0.00427555	2160.05	0.00644791
Cyfluthrin	0.01	10000	0	0	403.04	0.000601552	403.04	0.000601552
Cypermetrin	0.005	5000	3034.27	0.00905752	3310.45	0.00988194	6344.72	0.0189395
Deltamethrin	0.01	10000	1330.01	0.00198509	3718.68	0.00555027	5048.69	0.00753536
Dimethoate	0.005	5000	4033.48	0.0120402	963.455	0.00287599	4996.93	0.0149162
Etofenprox	0.03	30000	80.66	4.01294e-05	7832.58	0.00389681	7913.24	0.00393694
Fenitrothion	0.005	5000	465.635	0.00138996	155.48	0.000464119	621.115	0.00185407
Fenpropathrin	0.03	30000	0	0	664.5	0.000330597	664.5	0.000330597
Fenvalerate	0.0125	12500	0	0	320.6	0.000382806	320.6	0.000382806
Esfenvalerate	0.0175	17500	0	0	2093	0.00178507	2093	0.00178507
Fipronil	0.0002	200	93.8	0.007	0	0	93.8	0.007
Imidacloprid	0.06	60000	974.705	0.000242464	1555.78	0.00038701	2530.49	0.000629474
Indoxacarb	0.005	5000	368	0.00109851	4463.12	0.0133227	4831.12	0.0144213
Lambda-cyhalotrin	0.0025	2500	1544	0.00921791	1565.99	0.00934919	3109.99	0.0185671
Malathion	0.03	30000	0	0	431.925	0.000214888	431.925	0.000214888
Methidathion	0.001	1000	0	0	177.2	0.00264478	177.2	0.00264478
Omethoate	0.005	5000	22610.7	0.0674946	1148	0.00342687	23758.7	0.0709215
Oxamyl	0.0001	100	0	0	334.35	0.049903	334.35	0.049903
Permethrin	0.05	50000	31.22	9.3194e-06	1331.8	0.000397552	1363.02	0.000406872
Phosmet	0.001	1000	0	0	285.76	0.00426507	285.76	0.00426507
Pirimicarb	0.035	35000	67.875	2.89446e-05	375.56	0.000160154	443.435	0.000189098
Pirimiphos-methyl	0.004	4000	0	0	305.41	0.00113959	305.41	0.00113959
Profenofos	0.03	30000	0	0	234.79	0.000116811	234.79	0.000116811
Pyridaben	0.01	10000	0	0	1464	0.00218507	1464	0.00218507
Pyriproxifen	0.05	50000	2010	0.0006	824.06	0.000245988	2834.06	0.000845988
Spinosad	0.024	24000	311.55	0.00019375	53.5	3.32711e-05	365.05	0.000227021
Spirotetramat	0.05	50000	0	0	428	0.000127761	428	0.000127761
Tebuconazole	0.03	30000	3199.97	0.00159203	1920.36	0.000955405	5120.34	0.00254743
Tebufenozide	0.02	20000	0	0	370.98	0.000276851	370.98	0.000276851
Tetramethrin	0.02	20000	0	0	15	1.1194e-05	15	1.1194e-05
Thau-fluvalinate	0.005	5000	0	0	531.58	0.00158681	531.58	0.00158681
Thiacloprid	0.01	10000	0	0	1557.82	0.0023251	1557.82	0.0023251
Thiamethoxam	0.026	26000	0	0	313.85	0.000180166	313.85	0.000180166
Thiabendazole	0.1	100000	103.23	1.54075e-05	28224.6	0.00421263	28327.8	0.00422803
Total insecticides			3341.37	0.130727	34119.8	0.152008	37461.1	0.282735
Total pesticides			5820.3	0.145751	202669	0.270161	208489	0.415913

## Sheet: Hoja2
	IDA (mg/kg/day)	IDA (µg/kg/day)	Total vegetables	Risk vegetables	Total fruits	Risk fruits	Total fruits + vegetables	Risk vegetables + fruits
Etoxazole	0.04	40000	0	0	475	0.000177239	475	0.000177239			CUMULATIVE RISK
Hexythiazox	0.03	30000	0	0	102.48	5.09851e-05	102.48	5.09851e-05
Spirodiclofen	0.015	15000	0	0	1345.94	0.00133924	1345.94	0.00133924				ADULTS				CHILDREN (6-11)
Tebufenpyrad	0.01	10000	0	0	641	0.000956716	641	0.000956716				Risk vegetables	Risk fruits	Total risk		Risk vegetables	Risk fruits	Total risk
Tetradifon	0.01	10000	0	0	458	0.000683582	458	0.000683582			Total acaricides	0	0.00883308	0.00883308		0	0.0224572	0.0224572
Total acaricides			0	0	9579.66	0.00883308	9579.66	0.00883308			Total fungicides	0.0149339	0.109005	0.123939		0.0270124	0.277134	0.304147
Azoxystrobin	0.2	200000	4428	0.000330448	12800.1	0.000955234	17228.1	0.00128568			Total herbicides	9.02433e-05	0.000314948	0.000405191		0.000163232	0.000800724	0.000963956
Boscalid	0.04	40000	485	0.00018097	13094.6	0.00488605	13579.6	0.00506702			Total insecticides	0.130727	0.152008	0.282735		0.23646	0.386465	0.622925
Carbendazim	0.02	20000	0	0	268.79	0.00020059	268.79	0.00020059			Total pesticides	0.145751	0.270161	0.415913		0.263635	0.686857	0.950493
Cyflufenamid	0.04	40000	59.8	2.23134e-05	0	0	59.8	2.23134e-05
Cyprodinil	0.03	30000	0	0	3114.41	0.00154946	3114.41	0.00154946
Difenoconazole	0.01	10000	368	0.000549254	1267.03	0.00189109	1635.03	0.00244034
Dimethomorph	0.05	50000	0	0	1605	0.000479104	1605	0.000479104
Dinocap	0.004	4000	335	0.00125	74.9	0.000279478	409.9	0.00152948
Diphenylamine	0.075	75000	0	0	382.14	7.60478e-05	382.14	7.60478e-05
Dithiocarbamates (sum)	0.03	30000	4154.4	0.00206687	40680.5	0.0202391	44834.9	0.0223059
Fenbuconazole	0.006	6000	0	0	216.92	0.000539602	216.92	0.000539602
Fenhexamid	0.2	200000	0	0	126.48	9.43881e-06	126.48	9.43881e-06
Fludioxonil	0.37	370000	0	0	14114.2	0.000569351	14114.2	0.000569351
Fluopyram	0.012	12000	300	0.000373134	4008.68	0.00498592	4308.68	0.00535905
Flutriafol	0.01	10000	51	7.61194e-05	0	0	51	7.61194e-05
Imazalil	0.025	25000	0	0	68817.6	0.0410851	68817.6	0.0410851
Iprodione	0.02	20000	0	0	27868.4	0.0207973	27868.4	0.0207973
Iprovalicarb	0.015	15000	0	0	124.04	0.000123423	124.04	0.000123423
Metalaxyl	0.08	80000	60	1.1194e-05	63.665	1.18778e-05	123.665	2.30718e-05
Metrafenone	0.25	250000	0	0	1605	9.58209e-05	1605	9.58209e-05
Myclobutanil	0.025	25000	0	0	973.88	0.000581421	973.88	0.000581421
Ofurace	0.1	100000	7.02	1.04776e-06	0	0	7.02	1.04776e-06
Penconazole	0.03	30000	74.52	3.70746e-05	281.93	0.000140264	356.45	0.000177338
Prochloraz	0.01	10000	0	0	183.845	0.000274396	183.845	0.000274396
Propiconazole	0.04	40000	0	0	15075.8	0.00562531	15075.8	0.00562531
Pyraclostrobin	0.03	30000	340	0.000169154	7053.25	0.00350908	7393.25	0.00367823
Pyrimethanil	0.17	170000	67	5.88235e-06	42427.1	0.00372495	42494.1	0.00373083
Spiroxamine	0.025	25000	436	0.000260299	2388.76	0.00142613	2824.76	0.00168642
Tetraconazole	0.004	4000	2562.5	0.00956157	98.47	0.000367425	2660.97	0.00992899
Trifloxystrobin	0.1	100000	28.5	4.25373e-06	1221.75	0.000182351	1250.25	0.000186604
Kresoxim-methyl	0.4	400000	920	3.43284e-05	669.155	2.49685e-05	1589.15	5.92968e-05
Total fungicides			7191.93	0.0149339	127682	0.109005	134874	0.123939
Chlorprofam	0.05	50000	277.155	8.27328e-05	476.78	0.000142322	753.935	0.000225055
Paclobutrazol	0.022	22000	0	0	254.45	0.000172626	254.45	0.000172626
Pendimethalin	0.125	125000	62.9	7.51045e-06	0	0	62.9	7.51045e-06
Total herbicides and growth regulators			340.055	9.02433e-05	731.23	0.000314948	1071.29	0.000405191
Abamectin	0.0012	1200	204.35	0.00254167	0	0	204.35	0.00254167
Acetamiprid	0.005	5000	0	0	897	0.00267761	897	0.00267761
Bifenthrin	0.015	15000	0	0	251.16	0.00024991	251.16	0.00024991
Buprofezin	0.01	10000	0	0	256.94	0.000383493	256.94	0.000383493
Carbofuran	0.00015	150	0	0	177.2	0.0176318	177.2	0.0176318
Chlorantraniliprole	1.56	1560000	0	0	1855.5	1.77526e-05	1855.5	1.77526e-05
Chlorpirifos	0.005	5000	4692.48	0.0140074	1184.18	0.00353487	5876.66	0.0175423
Chlorpirifos-methyl	0.005	5000	727.74	0.00217236	1432.31	0.00427555	2160.05	0.00644791
Cyfluthrin	0.01	10000	0	0	403.04	0.000601552	403.04	0.000601552
Cypermetrin	0.005	5000	3034.27	0.00905752	3310.45	0.00988194	6344.72	0.0189395
Deltamethrin	0.01	10000	1330.01	0.00198509	3718.68	0.00555027	5048.69	0.00753536
Dimethoate	0.005	5000	4033.48	0.0120402	963.455	0.00287599	4996.93	0.0149162
Etofenprox	0.03	30000	80.66	4.01294e-05	7832.58	0.00389681	7913.24	0.00393694
Fenitrothion	0.005	5000	465.635	0.00138996	155.48	0.000464119	621.115	0.00185407
Fenpropathrin	0.03	30000	0	0	664.5	0.000330597	664.5	0.000330597
Fenvalerate	0.0125	12500	0	0	320.6	0.000382806	320.6	0.000382806
Esfenvalerate	0.0175	17500	0	0	2093	0.00178507	2093	0.00178507
Fipronil	0.0002	200	93.8	0.007	0	0	93.8	0.007
Imidacloprid	0.06	60000	974.705	0.000242464	1555.78	0.00038701	2530.49	0.000629474
Indoxacarb	0.005	5000	368	0.00109851	4463.12	0.0133227	4831.12	0.0144213
Lambda-cyhalotrin	0.0025	2500	1544	0.00921791	1565.99	0.00934919	3109.99	0.0185671
Malathion	0.03	30000	0	0	431.925	0.000214888	431.925	0.000214888
Methidathion	0.001	1000	0	0	177.2	0.00264478	177.2	0.00264478
Omethoate	0.005	5000	22610.7	0.0674946	1148	0.00342687	23758.7	0.0709215
Oxamyl	0.0001	100	0	0	334.35	0.049903	334.35	0.049903
Permethrin	0.05	50000	31.22	9.3194e-06	1331.8	0.000397552	1363.02	0.000406872
Phosmet	0.001	1000	0	0	285.76	0.00426507	285.76	0.00426507
Pirimicarb	0.035	35000	67.875	2.89446e-05	375.56	0.000160154	443.435	0.000189098
Pirimiphos-methyl	0.004	4000	0	0	305.41	0.00113959	305.41	0.00113959
Profenofos	0.03	30000	0	0	234.79	0.000116811	234.79	0.000116811
Pyridaben	0.01	10000	0	0	1464	0.00218507	1464	0.00218507
Pyriproxifen	0.05	50000	2010	0.0006	824.06	0.000245988	2834.06	0.000845988
Spinosad	0.024	24000	311.55	0.00019375	53.5	3.32711e-05	365.05	0.000227021
Spirotetramat	0.05	50000	0	0	428	0.000127761	428	0.000127761
Tebuconazole	0.03	30000	3199.97	0.00159203	1920.36	0.000955405	5120.34	0.00254743
Tebufenozide	0.02	20000	0	0	370.98	0.000276851	370.98	0.000276851
Tetramethrin	0.02	20000	0	0	15	1.1194e-05	15	1.1194e-05
Thau-fluvalinate	0.005	5000	0	0	531.58	0.00158681	531.58	0.00158681
Thiacloprid	0.01	10000	0	0	1557.82	0.0023251	1557.82	0.0023251
Thiamethoxam	0.026	26000	0	0	313.85	0.000180166	313.85	0.000180166
Thiabendazole	0.1	100000	103.23	1.54075e-05	28224.6	0.00421263	28327.8	0.00422803
Total insecticides			3341.37	0.130727	34119.8	0.152008	37461.1	0.282735
Total pesticides			5820.3	0.145751	202669	0.270161	208489	0.415913
